# Supplementary material for: Predictive value of baseline levels and early dynamic changes of ctDNA for 28-day mortality in ICU patients with advanced lung cancer: a prospective single-center cohort study
Source: Front Mol Biosci. 2026 Jun 23;13:1811387. doi: 10.3389/fmolb.2026.1811387 (PMC13337414; doi:10.3389/fmolb.2026.1811387)
Supplement: Supplementary file 1 [file Table1.xlsx]

## Sheet: Sheet1
Section A. Established or Emerging Lung Cancer Driver / Resistance-Related Genes (n = 44)		Section B. Recurrent NSCLC/SCLC Biology Genes (Tumor Suppressor, Lineage, Cell-Cycle, Chromatin, and DNA-Repair Context) (n = 73)		Section C. Additional Pathway / Co-Alteration Genes Relevant to Lung Cancer Genomic Profiling (n = 38)		Section D. Clonal Hematopoiesis-Associated Genes Included for Paired WBC Filtering (n = 13)
No.	Gene symbol	No.	Gene symbol	No.	Gene symbol	No.	Gene symbol
1	EGFR	45	TP53	118	STAG2	156	DNMT3A
2	KRAS	46	RB1	119	PTCH1	157	TET2
3	NRAS	47	RBL1	120	SMO	158	ASXL1
4	HRAS	48	RBL2	121	SUFU	159	PPM1D
5	BRAF	49	CDKN2A	122	FBXW7	160	SF3B1
6	ALK	50	CDKN2B	123	FBXW11	161	SRSF2
7	ROS1	51	CCND1	124	NCOR1	162	U2AF1
8	RET	52	CCND2	125	NCOR2	163	ZRSR2
9	MET	53	CCND3	126	NBN	164	IDH1
10	ERBB2	54	CDK4	127	TERT	165	IDH2
11	ERBB3	55	CDK6	128	FAT1	166	RUNX1
12	ERBB4	56	CDK12	129	FAT4	167	BCOR
13	NTRK1	57	CCNE1	130	LRP1B	168	CALR
14	NTRK2	58	MYC	131	CSMD3
15	NTRK3	59	MYCL	132	PTPRD
16	NRG1	60	MYCN	133	PTPRT
17	FGFR1	61	NKX2-1	134	PTPN11
18	FGFR2	62	SOX2	135	CBL
19	FGFR3	63	TP63	136	GNAS
20	FGFR4	64	NOTCH1	137	JAK1
21	PIK3CA	65	NOTCH2	138	JAK2
22	AKT1	66	NOTCH3	139	JAK3
23	AKT2	67	NOTCH4	140	STAT3
24	AKT3	68	CREBBP	141	STAT5B
25	MAP2K1	69	EP300	142	STAT6
26	MAP2K2	70	SMARCA4	143	IL7R
27	RAF1	71	SMARCA2	144	PDGFRA
28	ARAF	72	ARID1A	145	YAP1
29	RASA1	73	ARID1B	146	CRKL
30	NF1	74	ARID2	147	PDGFRB
31	PTEN	75	BAP1	148	ABL1
32	STK11	76	KDM6A	149	ABL2
33	KEAP1	77	KMT2A	150	FGF3
34	NFE2L2	78	KMT2C	151	FGF4
35	CUL3	79	KMT2D	152	FGF19
36	DDR2	80	SETD2	153	FGF10
37	RICTOR	81	EZH2	154	RIT1
38	MTOR	82	PBRM1	155	MDM2
39	TSC1	83	MGA
40	TSC2	84	ATM
41	SHOC2	85	ATR
42	SOS1	86	ATRX
43	SOS2	87	CHEK1
44	AXL	88	CHEK2
		89	BRCA1
		90	BRCA2
		91	PALB2
		92	BARD1
		93	RAD50
		94	RAD51
		95	RAD51B
		96	RAD51C
		97	RAD51D
		98	FANCA
		99	FANCC
		100	FANCD2
		101	FANCE
		102	FANCF
		103	FANCG
		104	FANCL
		105	POLE
		106	POLD1
		107	MLH1
		108	MSH2
		109	MSH6
		110	PMS2
		111	EPCAM
		112	MUTYH
		113	APC
		114	CTNNB1
		115	AMER1
		116	RBM10
		117	SMAD4
